# Supplementary material for: The Influence of the Digital Divide on Face Preferences in El Salvador: People without Internet Access Prefer More Feminine Men, More Masculine Women, and Women with Higher Adiposity
Source: PLoS One. 2014 Jul 9;9(7):e100966. doi: 10.1371/journal.pone.0100966 (PMC4089996; doi:10.1371/journal.pone.0100966)
Supplement: Table S1 — Summary of ANCOVA results. (XLSX) [file pone.0100966.s001.xlsx]

## Sheet: Table S1
Table S1. Summary of ANCOVA results.
	df	F	Sig	ηp2
Masculinity in Male Faces
Internet	2	16.872	<0.001	0.15
Sex	1	0.216	0.642	0.001
Sex*Internet	2	0.47	0.626	0.005
Error	191
Masculinity in Female Faces
Internet	2	5.671	0.004	0.056
Sex	1	1.644	0.201	0.009
Sex*Internet	2	0.215	0.806	0.002
Error	191
Adiposity in Male Faces
Internet	2	0.503	0.605	0.005
Sex	1	0.007	0.932	<0.001
Sex*Internet	2	0.965	0.383	0.01
Error	191
Adiposity in Female Faces
Internet	2	19.553	<0.001	0.17
Sex	1	0.242	0.623	0.001
Sex*Internet	2	0.152	0.859	0.002
Error	191
