# Supplementary material for: The Influence of the Digital Divide on Face Preferences in El Salvador: People without Internet Access Prefer More Feminine Men, More Masculine Women, and Women with Higher Adiposity
Source: PLoS One. 2014 Jul 9;9(7):e100966. doi: 10.1371/journal.pone.0100966 (PMC4089996; doi:10.1371/journal.pone.0100966)
Supplement: Table S2 — Descriptive statistics for the three samples. (XLSX) [file pone.0100966.s002.xlsx]

## Sheet: Table S2
Table S2. Descriptive statistics for the three samples.
	age (M years ± SD)	height (M in ± SD)	weight (M lbs ± SD)	BMI (M ± SD)	% never left the country	% television in home	% have children	% graduated high school	% attend(ed) university	% born in hospital	% running water in home
Internet Online
Males	20.71 ± 2.02				5.9	100	0	100	100	100	100
Females	20.43 ± 1.57				3.6	100	0	100	100	100	100
Internet In-Person
Males	20.77 ± 2.08	68.97 ± 2.29	174.07 ± 35.07	25.67 ± 4.73	25.8	100	0	100	100	100	100
Females	20.38 ± 1.84	63.09 ± 1.96	132.32 ± 26.47	23.29 ± 4.04	2.5	100	0	100	100	97.5	100
Non-Internet In-Person
Males	20.66 ± 1.76	64.33 ± 2.05	124.43 ± 13.23	21.15 ± 2.07	78.9	78.9	23.7	26.3	2.6	48.6	63.2
Females	20.53 ± 2.31	59.81 ± 2.14	114.27 ± 16.43	22.47 ± 3.07	88.4	76.7	37.2	27.9	2.3	60.5	76.7
